# Supplementary material for: Offspring of Mice Exposed to a Low-Protein Diet in Utero Demonstrate Changes in mTOR Signaling in Pancreatic Islets of Langerhans, Associated with Altered Glucagon and Insulin Expression and a Lower β-Cell Mass
Source: Nutrients. 2019 Mar 12;11(3):605. doi: 10.3390/nu11030605 (PMC6471519; doi:10.3390/nu11030605)
Supplement: Supplementary file 1 [file nutrients-11-00605-s001.zip]

Archive with 13 entries (11 files):
- Supplementary files/
- Supplementary files/Supplementary Figures/
- Supplementary files/Supplementary Figures/Supplementary Fig S4.jpeg
- Supplementary files/Supplementary Figures/Supplementary Fig S5.jpeg
- Supplementary files/Supplementary Figures/Supplementary Fig S2.jpeg
- Supplementary files/Supplementary Figures/Supplementary Fig S3.jpeg
- Supplementary files/Supplementary Figures/Supplementary Figure Legends.docx
- Supplementary files/Supplementary Figures/._Supplementary Figure Legends.docx
- Supplementary files/Supplementary Figures/Supplementary Fig S1.jpeg
- Supplementary files/.DS_Store
- Supplementary files/._.DS_Store
- Supplementary files/Supplementary Tables.pdf
- Supplementary files/Supplementary Tables.docx
